# Supplementary material for: Nocturnal substrate association of four coral reef fish groups (parrotfishes, surgeonfishes, groupers and butterflyfishes) in relation to substrate architectural characteristics
Source: PeerJ. 2024 Jul 19;12:e17772. doi: 10.7717/peerj.17772 (PMC11262305; doi:10.7717/peerj.17772)
Supplement: Supplemental Information 25 [file peerj-12-17772-s025.xls]

## Sheet: Left figure
Left figures		Eave-like	Large inter-branch	Overhang by fine branching	Overhang by coarse structure	Uneven	Flat	Macroalgae
(A) Chlorurus microrhinos	n	2.5	8	0	13.5	0	0	0
	Oi	0.104167	0.333333	0	0.5625	0	0	0
	Pi	0.13071	0.0634385	0.202754	0.296706	0.0615179	0.23197	0.0129039
(B) Chlorurus spilurus	n	20	14	9	2	0	0	0
	Oi	0.444444	0.311111	0.2	0.0444444	0	0	0
	Pi	0.13071	0.0634385	0.202754	0.296706	0.0615179	0.23197	0.0129039
(C) Hipposcarus longiceps	n	3	10	1	8	0	0	0
	Oi	0.136364	0.454545	0.0454545	0.363636	0	0	0
	Pi	0.13071	0.0634385	0.202754	0.296706	0.0615179	0.23197	0.0129039

## Sheet: Right figure
Right figures		Corymbose Acropora	Tabular Acropora	Foliose coral	Dead corymbose Acropora	Dead tabular Acropora	Dead foliose coral	Staghorn Acropora	Dead staghorn Acropora	Branching Acropora	Bottlebrush Acropora	Non-acroporid branching coral	Pocillopora	Dead branching Acropora	Dead bottlebruch Acropora	Dead non-acroporid branching coral	Dead Pocillopora	Massive coral	Dead massive coral	Rock	Other coral	Dead other coral	Soft coral	Coral rubble	Sand	Macroalgae
(A) Chlorurus microrhinos	n	0.5	0	0	1	1	0	8	0	0	0	0	0	0	0	0	0	1	0	12.5	0	0	0	0	0	0
	Oi	0.0208333	0	0	0.0416667	0.0416667	0	0.333333	0	0	0	0	0	0	0	0	0	0.0416667	0	0.520833	0	0	0	0	0	0
	Pi	0.0609359	0.0498612	0.00876332	0.00418212	0.00696742	0	0.0482399	0.0151986	0.0611687	0.0476495	0.04745	0.00893793	0.0100853	0.0164707	0.010052	0.000939521	0.0460698	0.00374977	0.246886	0.0545338	0.000340888	0.00664316	0.182275	0.0496949	0.0129039
(B) Chlorurus spilurus	n	6	8	0	2	4	0	14	0	0	1	7	0	0	0	1	0	0	0	2	0	0	0	0	0	0
	Oi	0.133333	0.177778	0	0.0444444	0.0888889	0	0.311111	0	0	0.0222222	0.155556	0	0	0	0.0222222	0	0	0	0.0444444	0	0	0	0	0	0
	Pi	0.0609359	0.0498612	0.00876332	0.00418212	0.00696742	0	0.0482399	0.0151986	0.0611687	0.0476495	0.04745	0.00893793	0.0100853	0.0164707	0.010052	0.000939521	0.0460698	0.00374977	0.246886	0.0545338	0.000340888	0.00664316	0.182275	0.0496949	0.0129039
(C) Hipposcarus longiceps	n	1	1	0	0	1	0	10	0	0	0	1	0	0	0	0	0	0	0	8	0	0	0	0	0	0
	Oi	0.0454545	0.0454545	0	0	0.0454545	0	0.454545	0	0	0	0.0454545	0	0	0	0	0	0	0	0.363636	0	0	0	0	0	0
	Pi	0.0609359	0.0498612	0.00876332	0.00418212	0.00696742	0	0.0482399	0.0151986	0.0611687	0.0476495	0.04745	0.00893793	0.0100853	0.0164707	0.010052	0.000939521	0.0460698	0.00374977	0.246886	0.0545338	0.000340888	0.00664316	0.182275	0.0496949	0.0129039
