# Supplementary material for: Nocturnal substrate association of four coral reef fish groups (parrotfishes, surgeonfishes, groupers and butterflyfishes) in relation to substrate architectural characteristics
Source: PeerJ. 2024 Jul 19;12:e17772. doi: 10.7717/peerj.17772 (PMC11262305; doi:10.7717/peerj.17772)
Supplement: Supplemental Information 32 [file peerj-12-17772-s032.xls]

## Sheet: Table 3
Table 3		Eave-like	Large inter-branch	Overhang by fine branching	Overhang by coarse structure	Uneven	Flat	Macroalgae
Chlorurus microrhinos	n	2.5	8	0	13.5	0	0	0
	Resource selection ratio	0.79693	5.25443	0	1.89582	0	0	0
	95CI	1.23556	3.92858	0	0.883931	0	0	0
Chlorurus spilurus	n	20	14	9	2	0	0	0
	Resource selection ratio	3.40024	4.90414	0.986418	0.149793	0	0	0
	95CI	1.46777	2.81756	0.761701	0.268166	0	0	0
Hipposcarus longiceps	n	3	10	1	8	0	0	0
	Resource selection ratio	1.04325	7.16514	0.224186	1.22558	0	0	0
	95CI	1.44976	4.33415	0.567292	0.895259	0	0	0
Scarus ghobban	n	5.5	1	1	13.5	0	0	0
	Resource selection ratio	2.00371	0.750633	0.234862	2.16665	0	0	0
	95CI	1.90112	1.89729	0.593632	0.91273	0	0	0
Scarus forsteni	n	10	0	0	5	0	0	0
	Resource selection ratio	5.10035	0	0	1.12345	0	0	0
	95CI	2.41179	0	0	1.06248	0	0	0
Scarus niger	n	6.5	2.5	0	2	0	0	0
	Resource selection ratio	4.52077	3.58257	0	0.612789	0	0	0
	95CI	2.93741	5.15867	0	1.01513	0	0	0
Scarus oviceps	n	13	0	0	1	0	0	0
	Resource selection ratio	7.10406	0	0	0.240739	0	0	0
	95CI	1.36386	0	0	0.600832	0	0	0
Scarus rivulatus	n	19	1	2	1	0	0	0
	Resource selection ratio	6.32	0.685361	0.428878	0.146537	0	0	0
	95CI	1.56605	1.73607	0.750523	0.371187	0	0	0
Scarus schlegeli	n	16.5	0	1	4.5	0	0	0
	Resource selection ratio	5.7379	0	0.224186	0.689388	0	0	0
	95CI	1.82928	0	0.567292	0.750697	0	0	0
