# Supplementary material for: Nocturnal substrate association of four coral reef fish groups (parrotfishes, surgeonfishes, groupers and butterflyfishes) in relation to substrate architectural characteristics
Source: PeerJ. 2024 Jul 19;12:e17772. doi: 10.7717/peerj.17772 (PMC11262305; doi:10.7717/peerj.17772)
Supplement: Supplemental Information 33 [file peerj-12-17772-s033.xls]

## Sheet: Table 4
Right figures
Table 4		Corymbose Acropora	Tabular Acropora	Foliose coral	Dead corymbose Acropora	Dead tabular Acropora	Dead foliose coral	Staghorn Acropora	Dead staghorn Acropora	Branching Acropora	Bottlebrush Acropora	Non-acroporid branching coral	Pocillopora	Dead branching Acropora	Dead bottlebruch Acropora	Dead non-acroporid branching coral	Dead Pocillopora	Massive coral	Dead massive coral	Rock	Other coral	Dead other coral	Soft coral	Coral rubble	Sand	Macroalgae
Chlorurus microrhinos	n	0.5	0	0	1	1	0	8	0	0	0	0	0	0	0	0	0	1	0	12.5	0	0	0	0	0	0
	Resource selection ratio	0.34189	0	0	9.96306	5.98021	0	6.90992	0	0	0	0	0	0	0	0	0	0.904425	0	2.10961	0	0	0	0	0	0
	95CI	1.47839	0	0	30.1376	18.0898	0	6.16369	0	0	0	0	0	0	0	0	0	2.73583	0	1.27629	0	0	0	0	0	0
Chlorurus spilurus	n	6	8	0	2	4	0	14	0	0	1	7	0	0	0	1	0	0	0	2	0	0	0	0	0	0
	Resource selection ratio	2.18809	3.56546	0	10.6273	12.7578	0	6.44926	0	0	0.466368	3.27831	0	0	0	2.21072	0	0	0	0.18002	0	0	0	0	0	0
	95CI	2.56965	3.53202	0	22.6983	18.8144	0	4.42057	0	0	1.42498	3.51839	0	0	0	6.75478	0	0	0	0.384496	0	0	0	0	0	0
Hipposcarus longiceps	n	1	1	0	0	1	0	10	0	0	0	1	0	0	0	0	0	0	0	8	0	0	0	0	0	0
	Resource selection ratio	0.745941	0.911622	0	0	6.52387	0	9.42261	0	0	0	0.957946	0	0	0	0	0	0	0	1.47289	0	0	0	0	0	0
	95CI	2.25196	2.75215	0	0	19.6953	0	6.8	0	0	0	2.892	0	0	0	0	0	0	0	1.28362	0	0	0	0	0	0
Scarus ghobban	n	3.5	1	0	0	1	0	1	0	0	0	1	0	0	0	0	0	4.5	1	8	0	0	0	0	0	0
	Resource selection ratio	2.73512	0.955033	0	0	6.83453	0	0.987131	0	0	0	1.00356	0	0	0	0	0	4.65133	12.6992	1.54303	0	0	0	0	0	0
	95CI	4.12391	2.87993	0	0	20.6097	0	2.97672	0	0	0	3.02628	0	0	0	0	0	6.00567	38.2948	1.32632	0	0	0	0	0	0
Scarus forsteni	n	1	8	0	0	1	0	0	0	0	0	0	0	0	0	0	0	0	0	5	0	0	0	0	0	0
	Resource selection ratio	1.09405	10.6964	0	0	9.56834	0	0	0	0	0	0	0	0	0	0	0	0	0	1.35015	0	0	0	0	0	0
	95CI	3.26597	7.98276	0	0	28.5636	0	0	0	0	0	0	0	0	0	0	0	0	0	1.52338	0	0	0	0	0	0
Scarus niger	n	1	3.5	1	0	1	0	2.5	0	0	0	0	0	0	0	0	0	0	0	2	0	0	0	0	0	0
	Resource selection ratio	1.49188	6.38136	10.3738	0	13.0477	0	4.71131	0	0	0	0	0	0	0	0	0	0	0	0.736445	0	0	0	0	0	0
	95CI	4.39538	8.70306	30.5633	0	38.4412	0	8.09362	0	0	0	0	0	0	0	0	0	0	0	1.45549	0	0	0	0	0	0
Scarus oviceps	n	3	10	0	0	0	0	0	0	0	0	0	0	0	0	0	0	0	0	1	0	0	0	0	0	0
	Resource selection ratio	3.51658	14.3255	0	0	0	0	0	0	0	0	0	0	0	0	0	0	0	0	0.289318	0	0	0	0	0	0
	95CI	5.56097	7.48228	0	0	0	0	0	0	0	0	0	0	0	0	0	0	0	0	0.861472	0	0	0	0	0	0
Scarus rivulatus	n	1	17	0	0	1	0	1	0	0	0	2	0	0	0	0	0	0	0	1	0	0	0	0	0	0
	Resource selection ratio	0.713509	14.8238	0	0	6.24022	0	0.901293	0	0	0	1.83259	0	0	0	0	0	0	0	0.176106	0	0	0	0	0	0
	95CI	2.15628	5.6742	0	0	18.8584	0	2.72378	0	0	0	3.82609	0	0	0	0	0	0	0	0.532208	0	0	0	0	0	0
Scarus schlegeli	n	11.5	3	1	0	1	0	0	0	0	0	1	0	0	0	0	0	1.5	0	3	0	0	0	0	0	0
	Resource selection ratio	8.57832	2.73487	5.18691	0	6.52387	0	0	0	0	0	0.957946	0	0	0	0	0	1.47997	0	0.552334	0	0	0	0	0	0
	95CI	5.40002	4.53419	15.659	0	19.6953	0	0	0	0	0	2.892	0	0	0	0	0	3.60438	0	0.915725	0	0	0	0	0	0
