# Supplementary material for: Nocturnal substrate association of four coral reef fish groups (parrotfishes, surgeonfishes, groupers and butterflyfishes) in relation to substrate architectural characteristics
Source: PeerJ. 2024 Jul 19;12:e17772. doi: 10.7717/peerj.17772 (PMC11262305; doi:10.7717/peerj.17772)
Supplement: Supplemental Information 34 [file peerj-12-17772-s034.xls]

## Sheet: Table 5
Table 5		Eave-like	Large inter-branch	Overhang by fine branching	Overhang by coarse structure	Uneven	Flat	Macroalgae
Naso unicornis	n	5	0	1	26	0	0	0
	Resource selection ratio	1.1954	0	0.154128	2.7384	0	0	0
	95CI	1.27184	0	0.392904	0.602297	0	0	0
Naso lituratus	n	11	0	3	9	0	0	0
	Resource selection ratio	3.65895	0	0.643316	1.31883	0	0	0
	95CI	2.06389	0	0.897046	0.888315	0	0	0
Plectropomus leopardus	n	12	2	5	10	0	1	0
	Resource selection ratio	3.06021	1.05089	0.822015	1.12345	0	0.143697	0
	95CI	1.7723	1.85934	0.869169	0.751289	0	0.365919	0
Epinephelus ongus	n	15	16	30	45	0	0	0
	Resource selection ratio	1.08262	2.37937	1.39588	1.43081	0	0	0
	95CI	0.670809	1.41961	0.558907	0.419069	0	0	0
Chaetodon trifascialis	n	9	9	2	1	0	0	0
	Resource selection ratio	3.2788	6.7557	0.469723	0.160492	0	0	0
	95CI	2.13981	4.4089	0.818265	0.405658	0	0	0
Chaetodon lunulatus	n	6	43	9	3	0	0	0
	Resource selection ratio	0.752511	11.1118	0.727686	0.165754	0	0	0
	95CI	0.755533	2.38409	0.580042	0.241687	0	0	0
Chaetodon ephippium	n	0	5	0	5	0	0	0
	Resource selection ratio	0	7.88165	0	1.68517	0	0	0
	95CI	0	6.45531	0	1.38021	0	0	0
Chaetodon auriga	n	5	2	2	7	0	0	0
	Resource selection ratio	2.39079	1.97041	0.616512	1.47452	0	0	0
	95CI	2.29611	3.37556	1.05616	1.08259	0	0	0
