# Supplementary material for: Nocturnal substrate association of four coral reef fish groups (parrotfishes, surgeonfishes, groupers and butterflyfishes) in relation to substrate architectural characteristics
Source: PeerJ. 2024 Jul 19;12:e17772. doi: 10.7717/peerj.17772 (PMC11262305; doi:10.7717/peerj.17772)
Supplement: Supplemental Information 36 [file peerj-12-17772-s036.xls]

## Sheet: Sheet1
Counts of static images	Site 1	Site 2	Site 3	Site 4	Site 5	Site 6	Site 7	Site 8	Site 9	Site 10	Site 11	Site 12	Site 13	Site 14	Site 15	Site 16	Site 17	Site 18	Site 19
Staghorn Acropora	2	5	4	2	0	9	3	2	1	5	10	36	0	0	6	4	2	19	1
Branching Acropora	3	1	14	6	37	29	2	1	4	0	9	0	6	3	0	0	1	4	16
Corymbose Acropora	1	2	12	19	1	15	17	9	2	11	12	0	5	5	7	5	9	1	0
Tabular Acropora	0	1	2	1	0	0	1	3	8	9	1	0	18	25	33	7	5	0	0
Bottlebrush Acropora	0	0	0	0	1	3	1	2	0	3	6	6	0	0	0	0	1	59	44
Branching coral	20	28	5	9	3	1	3	4	5	8	2	2	1	0	0	6	6	1	0
Foliose coral	1	1	3	0	2	0	2	0	2	1	2	2	1	0	0	2	1	0	1
Massive coral	6	7	1	11	1	3	4	3	18	7	5	4	2	2	1	8	17	1	1
Pocillopora	0	0	0	0	0	3	0	1	1	2	1	0	1	5	1	2	3	0	0
Other coral	5	5	2	4	4	0	2	2	23	12	4	5	1	5	3	17	25	3	4
D Staghorn Acropora	1	0	0	0	0	0	0	0	0	0	1	25	0	0	0	0	0	9	0
D Branching Acropora	1	0	0	1	12	0	0	0	2	0	1	0	1	0	0	0	2	0	4
D Corymbose Acropora	0	0	0	0	0	1	2	0	1	0	1	0	0	0	3	1	0	0	0
D Tabular Acropora	0	0	2	0	1	0	1	0	1	0	0	0	0	0	9	0	1	0	0
D Bottlebrush Acropora	0	0	0	0	0	0	0	0	0	0	0	20	0	0	0	0	0	11	9
D Branching coral	7	6	0	2	0	0	0	0	1	2	1	0	0	0	0	2	1	0	0
D Foliose coral
D Massive coral	0	0	0	1	2	2	0	0	0	0	0	0	0	0	0	0	2	1	0
D Pocillopora	0	0	0	0	0	0	0	0	0	1	0	0	0	1	0	0	0	0	0
D Other coral	0	0	0	0	0	0	0	0	0	0	1	0	0	0	0	0	0	0	0
Soft coral	0	0	0	0	0	0	0	0	1	0	0	0	3	9	1	2	0	0	0
Rock	17	18	14	17	23	16	28	28	46	51	9	4	76	60	57	62	42	2	3
Coral rubble	47	41	51	40	26	24	39	58	0	8	39	7	6	6	0	0	0	6	20
Sand	10	6	11	8	8	15	16	8	5	1	16	0	0	0	0	3	3	1	0
Macroalgae	0	0	0	0	0	0	0	0	0	0	0	10	0	0	0	0	0	3	18
SUM	121	121	121	121	121	121	121	121	121	121	121	121	121	121	121	121	121	121	121
Observation duration	52	60	46	67	50	72	57	43	58	60	41	55	41	53	59	41	50	40	49
Data preparation prior to analysis	Site 1	Site 2	Site 3	Site 4	Site 5	Site 6	Site 7	Site 8	Site 9	Site 10	Site 11	Site 12	Site 13	Site 14	Site 15	Site 16	Site 17	Site 18	Site 19				Overall proportion of each substrate that considering observation duration at each site
Staghorn Acropora	104	300	184	134	0	648	171	86	58	300	410	1980	0	0	354	164	100	760	49		5802	Staghorn Acropora	0.0482399
Branching Acropora	156	60	644	402	1850	2088	114	43	232	0	369	0	246	159	0	0	50	160	784		7357	Branching Acropora	0.0611687
Corymbose Acropora	52	120	552	1273	50	1080	969	387	116	660	492	0	205	265	413	205	450	40	0		7329	Corymbose Acropora	0.0609359
Tabular Acropora	0	60	92	67	0	0	57	129	464	540	41	0	738	1325	1947	287	250	0	0		5997	Tabular Acropora	0.0498612
Bottlebrush Acropora	0	0	0	0	50	216	57	86	0	180	246	330	0	0	0	0	50	2360	2156		5731	Bottlebrush Acropora	0.0476495
Branching coral	1040	1680	230	603	150	72	171	172	290	480	82	110	41	0	0	246	300	40	0		5707	Branching coral	0.04745
Foliose coral	52	60	138	0	100	0	114	0	116	60	82	110	41	0	0	82	50	0	49		1054	Foliose coral	0.00876332
Massive coral	312	420	46	737	50	216	228	129	1044	420	205	220	82	106	59	328	850	40	49		5541	Massive coral	0.0460698
Pocillopora	0	0	0	0	0	216	0	43	58	120	41	0	41	265	59	82	150	0	0		1075	Pocillopora	0.00893793
Other coral	260	300	92	268	200	0	114	86	1334	720	164	275	41	265	177	697	1250	120	196		6559	Other coral	0.0545338
D Staghorn Acropora	52	0	0	0	0	0	0	0	0	0	41	1375	0	0	0	0	0	360	0		1828	D Staghorn Acropora	0.0151986
D Branching Acropora	52	0	0	67	600	0	0	0	116	0	41	0	41	0	0	0	100	0	196		1213	D Branching Acropora	0.0100853
D Corymbose Acropora	0	0	0	0	0	72	114	0	58	0	41	0	0	0	177	41	0	0	0		503	D Corymbose Acropora	0.00418212
D Tabular Acropora	0	0	92	0	50	0	57	0	58	0	0	0	0	0	531	0	50	0	0		838	D Tabular Acropora	0.00696742
D Bottlebrush Acropora	0	0	0	0	0	0	0	0	0	0	0	1100	0	0	0	0	0	440	441		1981	D Bottlebrush Acropora	0.0164707
D Branching coral	364	360	0	134	0	0	0	0	58	120	41	0	0	0	0	82	50	0	0		1209	D Branching coral	0.010052
D Foliose coral	0	0	0	0	0	0	0	0	0	0	0	0	0	0	0	0	0	0	0		0	D Foliose coral	0
D Massive coral	0	0	0	67	100	144	0	0	0	0	0	0	0	0	0	0	100	40	0		451	D Massive coral	0.00374977
D Pocillopora	0	0	0	0	0	0	0	0	0	60	0	0	0	53	0	0	0	0	0		113	D Pocillopora	0.000939521
D Other coral	0	0	0	0	0	0	0	0	0	0	41	0	0	0	0	0	0	0	0		41	D Other coral	0.000340888
Soft coral	0	0	0	0	0	0	0	0	58	0	0	0	123	477	59	82	0	0	0		799	Soft coral	0.00664316
Rock	884	1080	644	1139	1150	1152	1596	1204	2668	3060	369	220	3116	3180	3363	2542	2100	80	147		29694	Rock	0.246886
Coral rubble	2444	2460	2346	2680	1300	1728	2223	2494	0	480	1599	385	246	318	0	0	0	240	980		21923	Coral rubble	0.182275
Sand	520	360	506	536	400	1080	912	344	290	60	656	0	0	0	0	123	150	40	0		5977	Sand	0.0496949
Macroalgae	0	0	0	0	0	0	0	0	0	0	0	550	0	0	0	0	0	120	882		1552	Macroalgae	0.0129039
SUM	6292	7260	5566	8107	6050	8712	6897	5203	7018	7260	4961	6655	4961	6413	7139	4961	6050	4840	5929		120274		1
