# Supplementary material for: Nocturnal substrate association of four coral reef fish groups (parrotfishes, surgeonfishes, groupers and butterflyfishes) in relation to substrate architectural characteristics
Source: PeerJ. 2024 Jul 19;12:e17772. doi: 10.7717/peerj.17772 (PMC11262305; doi:10.7717/peerj.17772)
Supplement: Supplemental Information 47 [file peerj-12-17772-s047.xls]

## Sheet: Sheet1
Plectropomus leoparudus	Numerical data											Statistical significance
Left figure	Smaller-size (=< 29cm)			Medium-size (30-39cm)			Larger-size (>= 40cm)			Substrate		Smaller-size (=< 29cm)					Medium-size (30-39cm)					Larger-size (>= 40cm)
	Frequency (%)	n		Frequency (%)	n		Frequency (%)	n		Frequency (%)		Resource selection ratio	95% CI	Significance	Arrow		Resource selection ratio	95% CI	Significance	Arrow		Resource selection ratio	95% CI	Significance	Arrow
Eave-like	16.6667	2		66.6667	8		33.3333	2		13.071		1.27509	2.13174				5.10035	2.69646	Positive	Black		2.55018	3.81337
Large inter-branch	8.33333	1		0	0		16.6667	1		6.34385		1.31361	3.2574				0	0				2.62722	6.21162
Overhang by fine branching	33.3333	4		8.33333	1		0	0		20.2754		1.64403	1.73834				0.411008	1.01919				0	0
Overhang by coarse structure	33.3333	4		25	3		50	3		29.6706		1.12345	1.18789				0.842585	1.09115				1.68517	1.78184
Uneven	0	0		0	0		0	0		6.15179		0	0				0	0				0	0
Flat	8.33333	1		0	0		0	0		23.197		0.359241	0.890824				0	0				0	0
Macroalgae	0	0		0	0		0	0		1.29039		0	0				0	0				0	0
Right figure	Smaller-size (=< 29cm)			Medium-size (30-39cm)			Larger-size (>= 40cm)			Substrate		Smaller-size (=< 29cm)					Medium-size (30-39cm)					Larger-size (>= 40cm)
	Frequency (%)	n		Frequency (%)	n		Frequency (%)	n		Frequency (%)		Resource selection ratio	95% CI	Significance	Arrow		Resource selection ratio	95% CI	Significance	Arrow		Resource selection ratio	95% CI	Significance	Arrow
Corymbose Acropora	8.33333	1		25	3		0	0		6.09359		1.36756	4.04585				4.10267	6.33863				0	0
Tabular Acropora	8.33333	1		25	3		33.3333	2		4.98612		1.67131	4.94448				5.01392	7.74651				6.68523	11.9265
Foliose coral	0	0		0	0		0	0		0.876332		0	0				0	0				0	0
Dead corymbose Acropora	0	0		8.33333	1		0	0		0.418212		0	0				19.9261	58.9504				0	0
Dead tabular Acropora	0	0		8.33333	1		0	0		0.696742		0	0				11.9604	35.3843				0	0
Dead foliose coral	0	0		0	0		0	0		0		0	0				0	0				0	0
Staghorn Acropora	8.33333	1		0	0		16.6667	1		4.82399		1.72748	5.11066				0	0				3.45496	9.74565
Dead staghorn Acropora	0	0		0	0		0	0		1.51986		0	0				0	0				0	0
Branching Acropora	0	0		0	0		0	0		6.11687		0	0				0	0				0	0
Bottlebrush Acropora	0	0		0	0		0	0		4.76495		0	0				0	0				0	0
Non-acroporid branching coral	25	3		0	0		0	0		4.745		5.26871	8.14015				0	0				0	0
Pocillopora	0	0		8.33333	1		0	0		0.893793		0	0				9.32357	27.5833				0	0
Dead branching Acropora	0	0		0	0		0	0		1.00853		0	0				0	0				0	0
Dead bottlebruch Acropora	0	0		0	0		0	0		1.64707		0	0				0	0				0	0
Dead non-acroporid branching coral	8.33333	1		0	0		0	0		1.0052		8.29018	24.5261				0	0				0	0
Dead Pocillopora	0	0		0	0		0	0		0.0939521		0	0				0	0				0	0
Massive coral	8.33333	1		8.33333	1		0	0		4.60698		1.80885	5.35139				1.80885	5.35139				0	0
Dead massive coral	0	0		8.33333	1		0	0		0.374977		0	0				22.2236	65.7473				0	0
Rock	25	3		8.33333	1		50	3		24.6886		1.01261	1.56449				0.337537	0.998587				2.02522	2.55479
Other coral	0	0		0	0		0	0		5.45338		0	0				0	0				0	0
Dead other coral	0	0		0	0		0	0		0.0340888		0	0				0	0				0	0
Soft coral	0	0		0	0		0	0		0.664316		0	0				0	0				0	0
Coral rubble	8.33333	1		0	0		0	0		18.2275		0.457183	1.35255				0	0				0	0
Sand	0	0		0	0		0	0		4.96949		0	0				0	0				0	0
Macroalgae	0	0		0	0		0	0		1.29039		0	0				0	0				0	0
