# Supplementary material for: Nocturnal substrate association of four coral reef fish groups (parrotfishes, surgeonfishes, groupers and butterflyfishes) in relation to substrate architectural characteristics
Source: PeerJ. 2024 Jul 19;12:e17772. doi: 10.7717/peerj.17772 (PMC11262305; doi:10.7717/peerj.17772)
Supplement: Supplemental Information 50 [file peerj-12-17772-s050.xls]

## Sheet: Fig S14
	Eave-like	Large inter-branch	Overhang by fine branching	Overhang by coarse structure	Uneven	Flat	Macroalgae
Plectropomus leopardus	12	2	5	10	0	1	0
Epinepheus ongus	14.5	15	31	45.5	0	0	0
Naso unicornis	5	0	2	25	0	0	0
Naso lituratus	11	0	2	9	0	0	0
Chaetodon auriga	5	2	2	7	0	0	0
Chaetodon lunulatus	6	43	9	3	0	0	0
Chaetoson trifascialis	9	9	2	1	0	0	0
Chaetodon ephippium	0	5	0	5	0	0	0
Scarus forsteni	10	0	0	5	0	0	0
Scarus schlegeli	16.5	0	1	4.5	0	0	0
Hipposcarus longiceps	3	10	1	8	0	0	0
Scarus rivulatus	19	1	2	1	0	0	0
Chlorurus microrhinos	2.5	8	0	13.5	0	0	0
Cholorurus spilurus	20	12	11	2	0	0	0
Scarus ghobban	5.5	1	1	13.5	0	0	0
Scarus oviceps	13	0	0	1	0	0	0
Scarsu niger	6.5	2.5	0	2	0	0	0
	Corymbose Acropora	Tabular Acropora	Foliose coral	Dead corymbose Acropora	Dead tabular Acropora	Dead foliose coral	Staghorn Acropora	Dead staghorn Acropora	Branching Acropora	Bottlebrush Acropora	Non-acroporid branching coral	Pocillopora	Dead branching Acropora	Dead bottlebruch Acropora	Dead non-acroporid branching coral	Dead Pocillopora	Massive coral	Dead massive coral	Rock	Other coral	Dead other coral	Soft coral	Coral rubble	Sand	Macroalgae
Plectropomus leopardus	4	6	0	1	1	0	2	0	0	0	3	1	0	0	1	0	2	1	7	0	0	0	1	0	0
Epinepheus ongus	5	7	0	0	3	0	15	1	2	2	20	2	1	0	3	0	6	0	39	0	0	0	0	0	0
Naso unicornis	0	4	0	0	1	0	0	0	0	0	1	0	0	0	0	0	0	1	25	0	0	0	0	0	0
Naso lituratus	3	8	0	0	0	0	0	0	0	0	1	1	0	0	0	1	2	0	7	0	0	0	0	0	0
Chaetodon auriga	3	0	0	0	2	0	2	0	1	0	1	0	0	0	0	0	1	0	6	0	0	0	0	0	0
Chaetodon lunulatus	3	3	0	0	0	0	43	0	6	1	1	1	0	0	0	0	0	0	3	0	0	0	0	0	0
Chaetoson trifascialis	0	9	0	0	0	0	9	0	2	0	0	0	0	0	0	0	0	0	1	0	0	0	0	0	0
Chaetodon ephippium	0	0	0	0	0	0	5	0	0	0	0	0	0	0	0	0	0	2	3	0	0	0	0	0	0
Scarus forsteni	1	8	0	0	1	0	0	0	0	0	0	0	0	0	0	0	0	0	5	0	0	0	0	0	0
Scarus schlegeli	11.5	3	1	0	1	0	0	0	0	0	1	0	0	0	0	0	1.5	0	3	0	0	0	0	0	0
Hipposcarus longiceps	1	1	0	0	1	0	10	0	0	0	1	0	0	0	0	0	0	0	8	0	0	0	0	0	0
Scarus rivulatus	1	17	0	0	1	0	1	0	0	0	2	0	0	0	0	0	0	0	1	0	0	0	0	0	0
Chlorurus microrhinos	0.5	0	0	1	1	0	8	0	0	0	0	0	0	0	0	0	1	0	12.5	0	0	0	0	0	0
Cholorurus spilurus	6	8	0	2	4	0	14	0	0	1	7	0	0	0	1	0	0	0	2	0	0	0	0	0	0
Scarus ghobban	3.5	1	0	0	1	0	1	0	0	0	1	0	0	0	0	0	4.5	1	8	0	0	0	0	0	0
Scarus oviceps	3	10	0	0	0	0	0	0	0	0	0	0	0	0	0	0	0	0	1	0	0	0	0	0	0
Scarsu niger	1	3.5	1	0	1	0	2.5	0	0	0	0	0	0	0	0	0	0	0	2	0	0	0	0	0	0
