# Supplementary material for: Nocturnal substrate association of four coral reef fish groups (parrotfishes, surgeonfishes, groupers and butterflyfishes) in relation to substrate architectural characteristics
Source: PeerJ. 2024 Jul 19;12:e17772. doi: 10.7717/peerj.17772 (PMC11262305; doi:10.7717/peerj.17772)
Supplement: Supplemental Information 51 [file peerj-12-17772-s051.xls]

## Sheet: Sheet1
Species	Size class	Eave-like	Large inter-branch	Overhang by fine branching	Overhang by coarse structure	Uneven	Flat	Macroalgae
Chlorurus microrhinos	small	0	1	0	0	0	0	0
Chlorurus microrhinos	medium	0.2	0.8	0	0	0	0	0
Chlorurus microrhinos	large	0.0882353	0.117647	0	0.794118	0	0	0
Cholorurus spilurus	small	0.53125	0.25	0.15625	0.0625	0	0	0
Cholorurus spilurus	medium	0.230769	0.461538	0	0.307692	0	0	0
Hipposcarus longiceps	small	0.125	0.75	0.125	0	0	0	0
Hipposcarus longiceps	medium	0	0.363636	0	0.636364	0	0	0
Hipposcarus longiceps	large	0.666667	0	0	0.333333	0	0	0
Scarus ghobban	small	0.166667	0.333333	0	0.5	0	0	0
Scarus ghobban	medium	0.363636	0	0	0.636364	0	0	0
Scarus ghobban	large	0.142857	0	0.142857	0.714286	0	0	0
Scarus forsteni	small	0.9	0	0	0.1	0	0	0
Scarus forsteni	medium	0	0	0	1	0	0	0
Scarus forsteni	large	1	0	0	0	0	0	0
Scarsu niger	small	0.714286	0	0	0.285714	0	0	0
Scarsu niger	medium	0.375	0.625	0	0	0	0	0
Scarus oviceps	small	1	0	0	0	0	0	0
Scarus oviceps	medium	0.75	0	0	0.25	0	0	0
Scarus rivulatus	small	0.875	0.0625	0.0625	0	0	0	0
Scarus rivulatus	medium	0.714286	0	0.142857	0.142857	0	0	0
Scarus schlegeli	small	0.75	0	0.0454545	0.204545	0	0	0
Naso unicornis	small	1	0	0	0	0	0	0
Naso unicornis	medium	0.4	0	0	0.6	0	0	0
Naso unicornis	large	0.0769231	0	0.0384615	0.884615	0	0	0
Naso lituratus	small	0.526316	0	0.105263	0.368421	0	0	0
Naso lituratus	medium	0.25	0	0.25	0.5	0	0	0
Plectropomus leopardus	small	0.166667	0.0833333	0.333333	0.333333	0	0.0833333	0
Plectropomus leopardus	medium	0.666667	0	0.0833333	0.25	0	0	0
Plectropomus leopardus	large	0.333333	0.166667	0	0.5	0	0	0
Epinepheus ongus	small	0.154639	0.154639	0.278351	0.412371	0	0	0
Epinepheus ongus	medium	0	0.111111	0.333333	0.555556	0	0	0
Chaetoson trifascialis	small	0.428571	0.428571	0.0952381	0.047619	0	0	0
Chaetodon lunulatus	small	0.0983607	0.704918	0.147541	0.0491803	0	0	0
Chaetodon ephippium	small	0	0.5	0	0.5	0	0	0
Chaetodon auriga	small	0.3125	0.125	0.125	0.4375	0	0	0
